# Supplementary material for: Orthology prediction methods: A quality assessment using curated protein families
Source: Bioessays. 2011 Oct;33(10):769–80. doi: 10.1002/bies.201100062 (PMC3193375; doi:10.1002/bies.201100062)
Supplement: Supplementary file 2 [file bies0033-0769-SD2.xls]

## Sheet: TableS1
Table S1: Benchmark Set of Orthology Prediction
This table presents the 70 selected "homology seeds" from eggNOG, as well as the corresponding RefOG_ID after curation. The biological and technical challenges that this benchmark set tries to reveal are highligthed in bold letters. The phylogenetic range of its "homology seed" is shown (column D). Further details as the MeanID (measure the speed of evolution), norMD (quality of sequence alignmen…
Category I: Low Complexity/Small Repeats
Cases	eggNOG_OG	Description	Occurance	MeanID	NorMD	Reference_OG	Description	MeanID	NorMD	RefOG_Size
1	COG2319	FOG: WD40 repeat	A, E	NA	0.362	RefOG001	Sec13	0.853	1	11
2	KOG1181	FOG: Low-complexity	E	0.126	0.368	RefOG002	Retinitis pigmentosa 1	0.318	1.412	18
3	COG0666	FOG: Ankyrin repeat	B,A,E	NA	0.348	RefOG003	Ankyrin repeat and SOCS box-containing (ASB) family of proteins.	0.328	0.72	99
4	euNOG05920	Osteoclast protein	E	0.704	1.333	RefOG004	Osteoclast protein	0.348	0.72	13
5	COG5022	Myosin heavy chain	E	0.369	0.382	RefOG005	Dilute myosin heavy chain, non-muscle	0.586	0.554	32
6	KOG0161	Myosin class II heavy chain	E	0.456	0.39	RefOG006	Myosin heavy chain 9,10,11 and 14 (MYH9, MYH10, MYH11, MYH14)	0.697	0.859	32
7	KOG4193	G protein-coupled receptors	E	0.21	0.468	RefOG007	GPS domain-containing GPCRs	0.35	0.905	50
8	COG4886	Leucine-rich repeat (LRR) protein	B,A,E	0.223	0.415	RefOG008	Leucine-rich repeat-containing protein 57	0.652	0.569	12
9	KOG1836	Extracellular matrix glycoprotein Laminin	E	0.205	0.926	RefOG009	Laminin alpha	0.527	0.566	18
Category II: Speed of Evolution
Cases	eggNOG_OG	Description	Occurance	MeanID	NorMD	Reference_OG	Description	MeanID	NorMD	RefOG_Size
Fast 1	NOG139072	Possible pheromone and odorant transporter	E	0.273	0.64	RefOG010	Vomeromodulin	0.532	1.043	5
Fast 2	KOG4160	BPI/LBP/CETP family protein	E	0.215	0.544	RefOG011	PLUNC proteins	0.232	0.369	60
Fast 3	KOG3614	Ca2+/Mg2+-permeable cation channels (LTRPC family)	E	0.375	0.699	RefOG012	Transient receptor potential cation channel, subfamily M	0.536	1.16	41
Fast 4	KOG1052	Glutamate-gated kainate-type ion channel receptor	E	0.256	0.433	RefOG013	Ionotropic glutamate receptors (iGluRs)	0.213	0.829	7
Fast 5	NOG46262	Phophodiesterase 4D interacting protein	E	0.276	1.347	RefOG014	Phophodiesterase 4D interacting protein	0.482	1.554	11
Fast 6	KOG4338	Predicted lipoprotein	E	0.191	0.989	RefOG015	Vitellogenin	0.373	0.84	9
Fast 7	euNOG04722	LIM domain kinase	E	0.418	1.31	RefOG016	LIM domain kinase	0.608	1.004	23
Fast 8	KOG1366	Membrane-associated protein FER-1 and related ferlins, contain multiple C2 domains	E	0.197	0.803	RefOG017	Otoferlin	0.558	1.061	26
Slow 9	KOG4764	26 proteasome complex subunit DSS1	E	0.819	1.199	RefOG018	Split hand/Split foot 1 (DSS1)	0.936	1	8
Slow 10	KOG1705	Uncharacterized conserved protein, contains CXXC motifs	E	0.765	0.907	RefOG019	PHd Finger family	0.971	1	12
Category III: MSA Quality
Cases	eggNOG_OG	Description	Occurance	MeanID	NorMD	Reference_OG	Description	MeanID	NorMD	RefOG_Size
Low Quality 1	KOG3544	Collagen	B,E	NA	0.542	RefOG020	Collagen type IV alpha chain	0.517	0.971	49
Low Quality 2	NOG40200	Protein involved in epidermis development	B,E	0.231	0.543	RefOG021	Fillagrin	0.39	0.952	6
Low Quality 3	KOG1601	GATA Zn-finger-containing transcription factor	E	0.24	0.314	RefOG022	GATA 1/2/3	0.557	0.816	32
Low Quality 4	KOG1216	von Willebrand factor and related coagulation proteins	E	0.126	0.483	RefOG023	Mucins	0.319	0.854	60
Low Quality 5	COG3325	Chitinase	B, A, E	0.279	0.511	RefOG024	Chitinase	0.498	0.67	45
Low Quality 6	KOG0297	TNF receptor-associated factor	E	0.185	0.273	RefOG025	TRAF4	0.592	1.376	13
Low Quality 7	KOG0200	Fibroblast/platelet-derived growth factor receptor and related receptor tyrosine kinases	E	0.231	0.498	RefOG026	FGFR1/2/3/4	0.612	1.024	41
Low Quality 8	KOG0032	Ca2+/calmodulin-dependent protein kinase	E	0.286	0.504	RefOG027	Serine/threonine-protein kinase 17	0.557	0.864	21
High Quality 9	NOG77505	Ski oncogene protein	E	0.591	46.684	RefOG028	Ski oncogene protein	0.519	0.834	23
High Quality 10	KOG2612	Predicted integral membrane protein	E	0.521	1.028	RefOG029	Ataxin-7-like protein 3	0.678	1.25	11
High Quality 11	COG0048	Ribosomal protein S12	B, A, E	0.593	0.919	RefOG030	Ribosomal protein S12	0.642	0.756	13
Category IV: Multigene family (size of groups) and Paralogy
Cases	eggNOG_OG	Description	Occurance	MeanID	NorMD	Reference_OG	Description	MeanID	NorMD	RefOG_Size
1	KOG2087	Glycoprotein hormone receptor	E	0.305	0.495	RefOG031	GPCR hormone receptors	0.565	0.794	28
2	COG0515	Serine/threonine protein kinase	B, A, E	NA	NA	RefOG032	Tyrosine-protein kinase	0.305	0.935	67
3	COG2124	Cytochrome P450	B, A, E	0.217	0.344	RefOG033	Cytochrome P450, members of family 27 A,B,C	0.468	0.724	27
4	COG1028	Dehydrogenases	B, A, E	NA	0.28	RefOG034	Carbonyl reductases	0.704	0.891	24
5	COG1131	ABC transporter	B, A, E	NA	0.595	RefOG035	ATP-binding cassette sub-family A	0.562	0.576	31
6	COG0642	Signal transduction histidine kinase	B, A, E	NA	NA	RefOG036	Pyruvate dehydrogenase kinases	0.676	0.909	41
Category V: Domain shuffling and other inconsistancies (domain evolution)
Cases	eggNOG_OG	Description	Occurance	MeanID	NorMD	Reference_OG	Description	MeanID	NorMD	RefOG_Size
1	NOG149771	Thrombospondin protein	B, E	0.666	0.822	RefOG037	Thrombospondin protein	0.528	0.671	55
2	KOG1215	Low-density lipoprotein receptors	E	0.172	0.54	RefOG038	Low-density lipoprotein receptors	0.595	1.897	11
3	KOG4475	FOG- Immunoglobin and related proteins	E	0.152	0.342	RefOG039	FOG- Immunoglobin and related proteins	0.541	2.031	16
4	KOG0951	RNA helicase BRR2, DEAD-box superfamily	E	0.491	1.351	RefOG040	Subunit of activating signal cointegrator complex (ASCC3)	0.737	1.112	11
Category VII:Randomly Selected
Cases	eggNOG_OG	Description	Occurance	MeanID	NorMD	Reference_OG	Description	MeanID	NorMD	RefOG_Size
1	COG0094	Ribosomal protein L11	B, A, E	0.482	0.553	RefOG041	Ribosomal protein L11	0.79	0.972	22
2	COG0229	annotated cluster	B, A, E	NA	0.655	RefOG042	Methionine-R-sulfoxide reductase	0.53	0.928	18
3	COG5252	Zn-finger protein	E	0.617	1.204	RefOG043	Erythropoietin 4	0.716	1.499	15
4	COG0506	Proline dehydrogenase	B, A, E	0.317	0.759	RefOG044	Proline oxidase	0.501	1.209	18
5	COG2030	Acyl dehydratase	B, A, E	0.225	0.358	RefOG045	Peroxisomal multifunctional enzyme type 2	0.603	0.33	13
6	COG1997	Ribosomal protein L37AE/L43A	A, E	0.494	0.518	RefOG046	Ribosomal protein L37AE/L43A	0.767	1.158	24
7	COG0192	S-adenosylmethionine synthetase	B, A, E	0.568	0.645	RefOG047	S-adenosylmethionine synthetase isoform type-1/2	0.8	1	26
8	COG2051	Ribosomal protein S27E	A, E	0.568	0.705	RefOG048	Ribosomal protein S27E	0.836	1.581	22
9	COG3643	Glutamate formiminotransferase	B, A, E	0.446	0.749	RefOG049	Glutamate formiminotransferase, FTCD	0.659	0.948	9
10	COG1454	Alcohol dehydrogenase, class IV	B, A, E	0.321	0.519	RefOG050	Alcohol dehydrogenase, ADHFE1	0.701	0.945	12
11	KOG1712	Adenine phosphoribosyl transferases	E	0.45	0.64	RefOG051	Adenine phosphoribosyl transferase, APRT	0.559	1.346	12
12	KOG3511	Sortilin and related receptors	E	0.307	0.837	RefOG052	Neurotensin receptor 3	0.721	0.706	10
13	KOG3781	Dystroglycan	E	0.528	0.663	RefOG053	Dystroglycan 1	0.559	1.592	11
14	NOG08919	Tyrosinase	B, E	0.328	0.654	RefOG054	Tyrosinase, TYR	0.644	1.102	11
15	NOG25268	Annotation not available	E	0.547	2.145	RefOG055	C8orf13	NA	1.085	21
16	NOG73730	Centrosomal protein	E	0.377	0.692	RefOG056	Centrosomal protein CEP164	0.523	1.237	10
17	NOG85443	Annotation not available	E	0.637	1.3	RefOG057	C1orf43	0.542	1.192	13
18	NOG39168	Tumor necrosis factor receptor	E	0.442	1.017	RefOG058	Tumor necrosis factor receptor superfamily, member 1A (TNFRSF1A)	0.445	1.156	9
19	NOG74284	Protein involved in regulation of Rab GTPase	E	0.554	1.313	RefOG059	C6orf170	0.636	1.062	10
20	NOG43394	Calcium channel	E	0.685	1	RefOG060	Calcium channel gamma subunits	0.406	0.428	74
21	NOG42950	Annotation not available	E	0.584	0.614	RefOG061	Thyroid hormone receptor-associated protein 3	0.403	1.273	19
22	COG0500	SAM-dependent methyltransferases	B,A,E	NA	0.306	RefOG062	Glutathione S-transferase (GSTCD)	0.582	1.129	11
23	NOG45942	Prokineticin 1	E	0.724	1.129	RefOG063	Prokineticin 1 (PROK1)	0.743	0.948	8
24	NOG78005	Igg binding protein	B, E	0.392	1.011	RefOG064	Serum response factor binding protein 1 (SRFBP1)	0.386	1.077	13
25	KOG1811	Predicted Zn2+-binding protein, contains FYVE domain	E	0.574	1.81	RefOG065	Zinc finger, FYVE domain containing 26 (ZFYVE26)	0.537	3.399	10
26	COG3332	Annotation not available	B,A,E	0.358	1.036	RefOG066	C22orf25	0.532	1.21	12
27	KOG4107	MP1 adaptor interacting protein P14	E	0.795	1.465	RefOG067	Mitogen-activated protein-binding protein-interacting protein	0.685	0.872	12
28	KOG3604	Pecanex	E	0.332	0.787	RefOG068	Pecanex	0.349	1.124	46
29	NOG38852	Corticotropin protein	E	0.65	0.782	RefOG069	Corticotropin and Urocortin proteins	0.485	0.934	15
30	COG0123	Deacetylases, including yeast histone deacetylase and acetoin utilization protein	B, A, E	0.292	0.662	RefOG070	Histone deacetylase 3	0.857	0.942	11

## Sheet: TableS2
Table S2: Evaluation of databases using RefOGs.
Table S2 presents the actual number of errors at the gene- and group- level foreach database. RefOGs that have been predicted accurately at all levels are highligthed with dark blue, while RefOGs that have been mispredicted upon 2 genes are highlighted with grey. In red and blue bold letters are indicated the fission and fusion events, respectively. You can see that OMA splits almost all RefOGs a…
		Tree-Based Method				Graph-Based Methods
		TreeFam				eggNOG				OrthoDB				OrthoMCL				OMA
		Gene-Level		Group-Level		Gene-Level		Group-Level		Gene-Level		Group-Level		Gene-Level		Group-Level		Gene-Level		Group-Level
#RefOG	RefOG_Size	Missing Genes	Erroneously assigned Genes	Fission	Fusion	Missing Genes	Erroneously assigned Genes	Fission	Fusion	Missing Genes	Erroneously assigned Genes	Fission	Fusion	Missing Genes	Erroneously assigned Genes	Fission	Fusion	Missing Genes	Erroneously assigned Genes	Fission	Fusion
RefOG010	5	0	0	0	0	0	2	0	0	0	0	0	0	1	0	0	0	2	0	1	0
RefOG021	6	2	17	1	2	2	7	0	1	5	5	2	1	3	8	1	1	3	0	3	0
RefOG013	7	7	0	0	0	2	1	0	0	7	0	0	0	3	0	2	0	6	0	3	0
RefOG018	8	0	0	0	0	0	0	0	0	0	0	0	0	1	3	0	0	0	1	0	0
RefOG063	8	0	8	0	1	0	0	0	0	0	1	0	0	1	1	0	0	1	1	0	0
RefOG049	9	0	4	0	1	0	0	0	0	0	0	0	0	1	4	0	1	0	0	0	0
RefOG015	9	0	7	0	1	0	7	1	1	8	17	2	2	3	7	1	0	6	0	6	0
RefOG058	9	0	34	0	1	0	0	0	0	0	0	0	0	0	0	0	0	2	0	1	0
RefOG065	10	1	1	0	0	1	3	0	0	1	1	1	0	1	2	0	0	3	0	3	0
RefOG052	10	0	28	0	1	0	0	0	0	1	0	0	0	1	1	0	0	3	0	2	0
RefOG056	10	2	0	0	0	2	0	1	0	1	0	0	0	4	0	2	0	4	0	3	0
RefOG059	10	1	0	0	0	0	1	0	0	0	0	0	0	1	0	1	0	4	0	4	0
RefOG070	11	5	0	1	0	0	0	0	0	0	0	0	0	1	21	0	1	0	0	0	0
RefOG062	11	0	0	0	0	0	0	0	0	0	0	0	0	1	0	0	0	2	0	1	0
RefOG001	11	0	2	0	0	0	2	0	0	0	0	0	0	2	2	0	0	1	2	1	0
RefOG040	11	0	0	0	0	1	23	1	1	0	1	0	0	2	14	0	1	2	0	1	0
RefOG038	11	0	28	0	1	0	0	0	0	2	0	0	0	2	1	1	0	2	0	1	0
RefOG029	11	0	0	0	0	2	0	1	0	0	0	0	0	1	0	0	0	4	0	3	0
RefOG053	11	2	0	0	0	1	4	0	1	0	4	0	1	2	3	1	0	3	0	3	0
RefOG054	11	0	22	0	1	0	2	0	0	1	5	1	1	2	0	0	0	4	0	2	0
RefOG014	11	1	10	0	1	1	8	0	1	0	1	0	0	1	0	0	0	5	0	4	0
RefOG050	12	0	1	0	0	0	0	0	0	0	0	0	0	1	0	0	0	0	0	0	0
RefOG066	12	0	0	0	0	0	0	0	0	0	0	0	0	2	0	1	0	5	0	3	0
RefOG008	12	0	5	0	1	0	0	0	0	0	0	0	0	1	0	0	0	4	0	2	0
RefOG019	12	0	1	0	0	0	0	0	0	0	0	0	0	1	0	0	0	0	0	0	0
RefOG051	12	1	0	0	0	0	1	0	0	2	0	1	0	3	0	1	0	7	0	4	0
RefOG067	12	1	11	0	1	0	0	0	0	0	0	0	0	1	0	0	0	2	0	2	0
RefOG030	13	2	1	0	0	2	1	0	0	2	0	0	0	3	0	0	0	4	0	2	0
RefOG045	13	0	1	0	0	0	0	0	0	0	0	0	0	1	0	0	0	2	0	2	0
RefOG025	13	1	54	0	1	0	2	0	0	1	3	0	1	1	2	0	0	4	0	3	0
RefOG004	13	1	1	0	0	2	1	0	0	3	1	0	0	3	0	0	0	2	0	0	0
RefOG064	13	2	0	0	0	4	1	1	0	3	1	0	0	4	1	1	0	5	0	2	0
RefOG057	13	0	1	0	0	0	3	1	1	0	1	1	1	2	0	2	0	5	0	3	0
RefOG043	15	0	0	0	0	0	1	0	0	1	0	0	0	2	0	0	0	7	0	4	0
RefOG069	15	0	0	0	0	8	0	1	0	7	1	1	0	7	0	1	0	8	0	3	0
RefOG039	16	2	80	0	1	2	16	2	1	6	4	2	1	2	73	0	1	8	1	5	0
RefOG042	18	0	10	0	1	9	0	1	0	1	1	0	0	2	0	0	0	10	0	5	0
RefOG044	18	1	0	0	0	1	2	0	0	12	1	2	1	4	0	0	0	12	0	4	0
RefOG002	18	2	55	0	1	8	0	1	0	11	2	2	0	8	0	1	0	11	0	5	0
RefOG009	18	0	32	0	1	1	10	1	1	3	3	1	0	3	58	1	2	11	0	4	0
RefOG061	19	1	10	0	1	6	2	1	0	10	1	2	0	11	1	3	0	12	1	6	0
RefOG027	21	1	3	0	1	1	1	0	0	1	0	0	0	11	0	1	0	14	0	7	0
RefOG055	21	1	1	0	0	5	1	1	0	6	1	1	0	10	0	1	0	13	0	5	0
RefOG041	22	0	1	0	0	0	5	0	1	4	0	0	0	8	0	0	0	11	0	2	0
RefOG048	22	2	2	0	0	2	8	0	1	7	0	1	0	6	1	0	0	14	1	4	0
RefOG016	23	0	22	0	1	0	2	0	0	10	1	1	0	2	1	0	0	14	0	6	0
RefOG028	23	0	2	0	0	11	0	1	0	9	1	1	0	11	1	1	0	16	0	6	0
RefOG034	24	0	0	0	0	0	0	0	0	5	0	1	0	5	1	0	0	16	0	7	0
RefOG046	24	0	1	0	0	0	3	0	0	1	0	0	0	11	0	1	0	13	0	7	0
RefOG047	26	0	3	0	1	0	1	0	0	3	0	0	0	3	0	0	0	17	0	10	0
RefOG017	26	1	35	0	1	8	34	3	1	16	0	3	0	2	32	0	1	18	0	9	0
RefOG033	27	1	57	0	1	14	3	1	1	18	0	3	1	16	22	4	2	19	0	8	0
RefOG031	28	1	26	0	1	0	7	0	1	10	2	2	0	4	1	0	0	21	1	8	0
RefOG035	31	3	56	2	2	9	32	2	2	14	3	2	0	3	81	0	1	24	0	13	0
RefOG005	32	1	12	0	1	3	6	1	1	20	5	4	2	1	170	1	2	23	0	12	0
RefOG022	32	0	0	0	0	9	3	1	0	22	0	4	0	21	0	5	0	23	0	7	0
RefOG036	41	0	1	0	0	0	2	0	0	18	1	2	0	11	0	1	0	32	0	8	0
RefOG006	41	0	0	0	0	3	17	1	1	27	1	3	0	0	170	1	1	32	0	15	0
RefOG026	41	0	4	0	1	7	3	2	1	28	0	5	0	5	0	0	0	33	0	14	0
RefOG012	41	2	2	0	1	0	9	0	1	24	2	3	0	5	2	0	0	33	0	11	0
RefOG024	45	1	42	1	2	9	24	2	1	21	3	6	0	19	2	5	0	39	0	25	0
RefOG068	46	11	0	2	1	16	1	5	0	32	0	6	0	17	0	4	0	38	0	13	0
RefOG020	49	1	9	0	1	2	57	0	1	35	3	5	0	8	155	0	1	42	1	16	0
RefOG007	50	10	1	1	1	33	5	6	1	40	3	6	0	40	3	7	0	41	0	13	0
RefOG037	55	2	0	0	0	22	2	1	0	42	1	4	0	8	2	0	0	47	0	13	0
RefOG023	60	9	31	4	2	18	17	3	1	51	3	10	1	15	79	1	1	52	1	31	0
RefOG011	60	24	33	2	1	52	0	8	0	49	23	10	1	54	1	9	0	53	0	14	0
RefOG032	67	10	1	2	0	40	2	3	0	52	0	5	0	44	0	5	0	58	0	14	0
RefOG060	74	6	0	0	0	53	2	5	0	62	0	9	0	65	1	12	0	66	0	24	0
RefOG003	99	41	2	1	1	86	0	11	0	87	0	12	0	88	0	14	0	90	0	27	0
Total	1638	163	771	17	38	459	347	71	24	808	121	128	12	589	927	93	16	1088	10	450	0
		9				15				15				1				4
		17				10				11				13				3
Accuracy at the gene level		Counts	%			Counts	%			Counts	%			Counts	%			Counts	%
Accurately predicted RefOGs		11	16			15	22			15	22			1	2			4	6
Erroneously assigned genes		771				347				121				927				10
Missing genes		163				459				808				589				1088
RefOGs affected by erroneously affected genes		48	64			47	67			34	49			35	50			9	13
RefOGs affected by missing genes		37	53			39	56			50	71			68	97			65	93
Accuracy at the group level		Counts	%			Counts	%			Counts	%			Counts	%			Counts	%
Accurately predicted RefOGs		33	47			32	46			31	44			31	44			7	10
Fusion		38				24				12				16				0
Fissions		17				71				128				93				450
RefOGs affected by fusions		34	49			22	31			12	17			13	19			0	0
RefOGs affected by fissions		10	14			30	43			37	53			32	46			63	90

## Sheet: TableS3
Table S3: Impact of species coverage
Table S3 presents the evaluation of two different eggNOG datasets using RefOGs. Public available eggNOG (v2.0) provide orthologous groups for 34 metazoan species (called meNOGs). Based on the same genome annotations, we built orthologous groups for the 12 reference species (12-species-OGs). RefOGs that have the same performance in both datasets are highlighted with grey. Black boxes indicate larg…
		34-species-OG (eggNOG_v2)					12-species-OG
		Coverage	Gene Level		Group-Level		Coverage	Gene-Level		Group-Level
#RefOG	Ref Fam Size		Missing Genes	Erroneously assigned Genes	Fission	Fusion		Missing Genes	Erroneously assigned Genes	Fission	Fusion
RefOG001	11	11	0	2	0	0	11	0	2	0	0
RefOG002	18	10	8	0	1	0	8	10	0	2*	0
RefOG003	99	13	86	0	11*	0	13	86	0	10	0
RefOG004	13	11	2	1	0	0	11	2	1	0	0
RefOG005	32	29	3	6	1	1	21	11	6	2*	1
RefOG006	41	38	3	17	1	1	38	3	18	1	1
RefOG007	50	17	33	5	6	2	9	41	1	6	1
RefOG008	12	12	0	0	0	0	12	0	0	0	0
RefOG009	18	17	1	10	2*	2	18	0	13	1	2
RefOG010	5	5	0	2	0	0	5	0	1	0	0
RefOG011	60	8	52	0	8	0	9	51	2	8	0
RefOG012	41	41	0	9	0	1	13	28	4	4*	1
RefOG013	7	5	2	1	0	0	NA	NA	NA	NA	NA
RefOG014	11	10	1	8	0	1	10	1	12	0	1
RefOG015	9	9	0	7	1*	1	7	2	8	0	1
RefOG016	23	23	0	2	0	0	15	8	1	1*	0
RefOG017	26	18	8	34	3	1	12	14	1	5*	1
RefOG018	8	8	0	0	0	0	8	0	0	0	0
RefOG019	12	12	0	0	0	0	12	0	0	0	0
RefOG020	49	47	2	57	0	1	15	34	38	4*	1
RefOG021	6	4	2	7	0	1	4	2	3	0	0
RefOG022	32	23	9	3	1	0	13	19	2	2*	0
RefOG023	60	42	18	17	3	1	30	30	14	5*	2
RefOG024	45	36	9	24	2	1	30	15	41	3*	1
RefOG025	13	13	0	2	0	0	13	0	2	0	0
RefOG026	41	34	7	3	2*	1	35	6	7	1	1
RefOG027	21	20	1	1	0	0	20	1	1	0	0
RefOG028	23	12	11	0	1*	0	23	0	1	0	0
RefOG029	11	9	2	0	1*	0	11	0	0	0	0
RefOG030	13	11	2	1	0	0	11	2	1	0	0
RefOG031	28	28	0	7	0	1	19	9	6	1	1
RefOG032	67	27	40	2	3	0	24	43	3	4*	0
RefOG033	27	13	14	3	1	1	13	14	1	2*	1
RefOG034	24	24	0	0	0	0	24	0	0	0	0
RefOG035	31	22	9	32	2	2	12	19	3	3*	1
RefOG036	41	41	0	2	0	0	34	7	2	1*	0
RefOG037	55	33	22	2	1	0	11	44	1	4*	0
RefOG038	11	11	0	0	0	0	11	0	1	0	0
RefOG039	16	14	2	16	2	1	14	2	26	2	1
RefOG040	11	10	1	23	1*	1	11	0	1	0	0
RefOG041	22	22	0	5	0	1	22	0	5	0	1
RefOG042	18	9	9	0	1	0	9	9	0	1	0
RefOG043	15	15	0	1	0	0	15	0	1	0	0
RefOG044	18	17	1	2	0	0	9	9	1	1*	0
RefOG045	13	13	0	0	0	0	13	0	1	0	0
RefOG046	24	24	0	3	0	0	24	0	3	0	0
RefOG047	26	26	0	1	0	0	26	0	1	0	0
RefOG048	22	20	2	8	0	1	17	5	7	1*	1
RefOG049	9	9	0	0	0	0	9	0	0	0	0
RefOG050	12	12	0	0	0	0	12	0	0	0	0
RefOG051	12	12	0	1	0	0	12	0	1	0	0
RefOG052	10	10	0	0	0	0	10	0	0	0	0
RefOG053	11	10	1	4	0	1	10	1	4	0	1
RefOG054	11	11	0	2	0	0	11	0	7	0	1
RefOG055	21	16	5	1	1	0	16	5	1	1	0
RefOG056	10	8	2	0	1*	0	9	1	1	0	0
RefOG057	13	13	0	3	1*	1	12	1	3	0	0
RefOG058	9	9	0	0	0	0	9	0	0	0	0
RefOG059	10	10	0	1	0	0	10	0	2	0	0
RefOG060	74	21	53	2	5	0	11	63	2	8*	0
RefOG061	19	13	6	2	1	0	13	6	2	1	0
RefOG062	11	11	0	0	0	0	11	0	0	0	0
RefOG063	8	8	0	0	0	0	8	0	0	0	0
RefOG064	13	9	4	1	1*	0	9	4	1	0	0
RefOG065	10	9	1	3	0	0	9	1	3	0	0
RefOG066	12	12	0	0	0	0	12	0	0	0	0
RefOG067	12	12	0	0	0	0	12	0	0	0	0
RefOG068	46	30	16	1	5	0	18	28	0	5	0
RefOG069	15	7	8	0	1	0	7	8	0	1	0
RefOG070	11	11	0	0	0	0	11	0	0	0	0
Total	1638	1181	457	347	71	25	986	645	270	91	22

## Sheet: TableS4
Table S4: Impact of genome annotation
Table S4 presents the performance of two different eggNOG datasets using RefOGs. Orthologous groups for the 12 reference metazoan species using different Ensembl release; 12-species-old-annotation-OGs uses Ensembl v46, while 12-species-new-annotation-OGs are based on Ensembl v60. RefOGs that have the same performance in both datasets are highlighted with grey. Blue boxes indicate orthologous grou…
		12-species-old-annotation-OGs					12-species-new-annotation-OGs
		Coverage	Gene-Level		Group-Level		Coverage	Gene-Level		Group-Level
#RefOG	Ref Fam Size		Missing Genes	Erroneously assigned Genes	Fusions	Fissions		Missing Genes	Erroneously assigned Genes	Fusions	Fissions
RefOG001	11	11	0	2	0	0	11	0	2	0	0
RefOG002	18	8	10	0	0	2	11	7	0	0	1
RefOG003	99	13	86	0	0	10	12	87	0	0	12
RefOG004	13	11	2[2]	1[1]	0	0	13	0	0	0	0
RefOG005	32	21	11[1]	6[1]	1	2	21	9	7	1	3
RefOG006	41	38	3	18[7]	1	1	25	16	8	1	4
RefOG007	50	9	41[1]	1	0	6	19	31	0	0	6
RefOG008	12	12	0	0	0	0	12	0	1	0	0
RefOG009	18	17	1	13[6]	1	1	16	2	6	1	1
RefOG010	5	5	0	1	0	0	3	2	0	0	1
RefOG011	60	9	51	2	0	8	8	52	0	0	9
RefOG012	41	13	28	4[2]	1	4	14	27	3	1	2
RefOG013	7	0	7	0	NA	NA	0	7	0	NA	NA
RefOG014	11	10	1[1]	12[6]	1	0	11	0	3	1	0
RefOG015	9	7	2[2]	8	1	0	7	2	8	1	1
RefOG016	23	15	8	1	0	1	23	0	2	0	0
RefOG017	26	12	14[3]	1[1]	0	5	13	13	0	0	2
RefOG018	8	8	0	0	0	0	8	0	0	0	0
RefOG019	12	12	0	0	0	0	12	0	0	0	0
RefOG020	49	15	34[2]	37[10]	1	4	17	32	4	1	3
RefOG021	6	4	2	3 [1]	1	0	3	3	0	0	2
RefOG022	32	13	19	2[1]	0	2	12	20	1	0	2
RefOG023	60	30	30	14[5]	1	5	11	49	3	1	11
RefOG024	45	30	15[1]	41[4]	1	3	29	16	32	1	5
RefOG025	13	13	0	2	0	0	13	0	2	0	0
RefOG026	41	35	6	7[1]	1	1	37	4	11	1	3
RefOG027	21	20	1[1]	1[1]	0	0	21	0	0	0	0
RefOG028	23	23	0	1	0	0	12	11	0	0	1
RefOG029	11	11	0	0	0	0	11	0	0	0	0
RefOG030	13	11	2[2]	1[1]	0	0	13	0	0	0	0
RefOG031	28	19	9	6[2]	1	1	19	9	2	0	1
RefOG032	67	24	43[1]	3[3]	1	4	24	43	0	0	4
RefOG033	27	13	14[1]	1[1]	0	2	14	13	2	0	3
RefOG034	24	24	0	0	0	0	24	0	0	0	0
RefOG035	31	12	19[1]	3[2]	1	3	13	18	5	1	2
RefOG036	41	34	7	3	0	1	34	7	3	0	1
RefOG037	55	12	43[1]	1	0	4	28	27	2	0	3
RefOG038	11	11	0	1	0	0	9	2	1	0	1
RefOG039	16	14	2	26[4]	1	2	14	2	13	1	2
RefOG040	11	11	0	1[1]	0	0	11	0	2	0	0
RefOG041	22	22	0	5[5]	1	0	22	0	0	0	0
RefOG042	18	9	9	0	0	1	9	9	0	0	1
RefOG043	15	15	0	1[1]	0	0	15	0	0	0	0
RefOG044	18	9	9[2]	1[1]	0	1	13	5	0	0	1
RefOG045	13	13	0	1	0	0	13	0	1	0	0
RefOG046	24	24	0	3[3]	1	0	24	0	0	0	0
RefOG047	26	26	0	1[1]	0	0	26	0	0	0	0
RefOG048	22	17	5[2]	7[7]	1	1	18	4	1	0	1
RefOG049	9	9	0	0	0	0	9	0	0	0	0
RefOG050	12	12	0	0	0	0	12	0	0	0	0
RefOG051	12	12	0	0	0	0	10	2	1	0	1
RefOG052	10	10	0	0	0	0	10	0	2	0	0
RefOG053	11	10	1	4	1	0	10	1	3	1	0
RefOG054	11	11	0	7	1	0	11	0	7	1	0
RefOG055	21	16	5[2]	1[1]	0	1	12	9	0	0	2
RefOG056	10	9	1[1]	1[1]	0	0	10	0	1	0	0
RefOG057	13	12	1	3[3]	1	0	11	3	0	0	1
RefOG058	9	9	0	0	0	0	9	0	0	0	0
RefOG059	10	10	0	2[1]	0	0	10	1	0	0	0
RefOG060	74	11	63[4]	2[2]	0	8	13	61	0	0	9
RefOG061	19	12	7	2[1]	0	1	12	7	1	0	2
RefOG062	11	11	0	0	0	0	11	0	0	0	0
RefOG063	8	8	0	0	0	0	8	0	3	1	0
RefOG064	13	9	4	1	0	0	11	3	1	0	0
RefOG065	10	9	1	3[2]	1	0	10	0	1	0	0
RefOG066	12	12	0	0	0	0	12	0	3	1	0
RefOG067	12	12	0	0	0	0	12	0	0	0	0
RefOG068	46	18	28	0	0	5	16	30	1	0	3
RefOG069	15	7	8[1]	0	0	1	8	7	0	0	1
RefOG070	11	11	0	0	0	0	11	0	0	0	0
Sum	1638	986	645[32]	270[90]	22	91	986	653	149	16	108

## Sheet: TableS5
Table S5: Statistical analysis of the error rates of tested orthology caveats.
To prove the significance of the our observations (Figure 3, Figure S3), we correlated the distribution of errors (e.g. missing genes) with the distribution of their sources (e.g. family size). Table S5 presents the results. The significant ones are highligted in bold red letters. Marginal significance is indicated with blue letters.The rate of evolution and MSA quality is negatively correlated w…
I)	Family Size
		Missing Genes		Fission		Erronesously assigned genes		Fusion
		Correlation	P-value	Correlation	P-value	Correlation	P-value	Correlation	P-value
	TreeFam	0.699106	1.69e-11	0.523931	3.24556e-06	0.0247619	0.838765	0.216977	0.0711946
	eggNOG	0.838224	0	0.777801	2.22045e-15	0.235821	0.0493787	0.17191	0.15473
	OrthoDB	0.964836	0	0.910619	0	0.144337	0.233216	-0.0240386	0.843414
	OrthoMCL	0.832463	0	0.73736	3.35731e-13	0.226061	0.0598708	0.0602221	0.620436
	OMA	0.994298	0	0.900798	0	-0.00400643	0.973741	0.0530684	0.662608
II)	Rate of evolution
		Missing Genes		Fission		Erronesously assigned genes		Fusion
		Correlation	P-value	Correlation	P-value	Correlation	P-value	Correlation	P-value
	TreeFam	-0.188923	0.117273	-0.200511	0.0960452	0.0419905	0.729986	-0.164745	0.172924
	eggNOG	-0.288066	0.0155958	-0.255972	0.0324494	-0.0376835	0.756777	-0.0835045	0.491912
	OrthoDB	-0.329579	0.0053345	-0.288466	0.0154461	-0.171751	0.155118	0.00934526	0.938797
	OrthoMCL	-0.285247	0.016687	-0.280074	0.0188603	-0.126167	0.297991	-0.174274	0.14905
	OMA	-0.330018	0.0052701	-0.298817	0.0119791	0.0928412	0.44461	0.448702	9.78723e-05
III)	MSA quality
		Missing Genes		Fission		Erronesously assigned genes		Fusion
		Correlation	P-value	Correlation	P-value	Correlation	P-value	Correlation	P-value
	TreeFam	-0.477358	3.36367e-05	0.381392	0.00122346	-0.240185	0.0468252	0.180546	0.137661
	eggNOG	-0.514892	5.99694e-06	0.31868	0.00761309	-0.0725068	0.553808	0.0403427	0.742062
	OrthoDB	-0.532946	2.42598e-06	0.421536	0.000309491	-0.374362	0.00152985	0.0588052	0.631253
	OrthoMCL	-0.47867	3.17763e-05	0.295781	0.0136047	-0.0208109	0.865224	-0.0572662	0.640227
	OMA	-0.479401	3.07799e-05	0.122464	0.316121	0.193269	0.111581	-0.00583955	0.962018
iV)	Domain Complexity
		Missing Genes		Fission		Erronesously assigned genes		Fusion
		Correlation	P-value	Correlation	P-value	Correlation	P-value	Correlation	P-value
	TreeFam	0.0417189	0.731666	0.0958133	0.430103	0.512405	5.77062e-06	0.323918	0.00622911
	eggNOG	0.0389934	0.748597	0.184945	0.125337	0.430832	0.00019679	0.495937	1.26724e-05
	OrthoDB	0.143131	0.237183	0.170531	0.158116	0.0696728	0.56656	0.166116	0.169326
	OrthoMCL	0.00121931	0.992007	-0.0258536	0.831758	0.430659	0.000198087	0.441676	0.000129401
	OMA	0.142527	0.239188	0.158472	0.190097	0.265094	0.0265655	0.00951605	0.937681
